# Supplementary material for: Comparative Analysis of Genomic Island Prediction Tools
Source: Front Genet. 2018 Dec 12;9:619. doi: 10.3389/fgene.2018.00619 (PMC6315130; doi:10.3389/fgene.2018.00619)
Supplement: Supplementary file 2 [file Table_2.XLSX]

## Sheet: Sup. table 1
Supplementary table 1 - Complete description of the prediction tools
Predictors	Interface (CMD,GUI,WEB)	Operation System	Complete genome	Draft genome	G. without annotation	Input file	Output file	Visualization results	Functions of Gls	Integrated Databases	Year	Citations	Method	Sequence composition bias	Machine learning	Integrated Programs	Coding language	Reference	Link
Alien Hunter	CMD	Unix/Linux	yes		yes	fna	txt/embl/sco	optimized for Artemis			2006	755	Seq composition	k-mers, IVOM			java, perl	Vernikos, Parkhill	http://www.sanger.ac.uk/science/tools/alien-hunter
INDeGenIUS	CMD	Unix/Linux	yes			fna					2010	47	Seq composition	k-mers				Shivastava et al	request only
GI-SVM	CMD	Unix/Linux	yes		yes	fna	txt				2015	17	Seq composition	k-mer	SVM		python	Lu, Leong	https://github.com/icelu/GI_Prediction
GI Hunter	CMD	Unix/Linux	yes			fna, ptt, and rnt	txt/plot	optimized for GIV			2014	14	Seq composition	k-mers, IVOM	Decision tree	IVOM	C++, java, perl	Che et al	http://www5.esu.edu/cpsc/bioinfo/software/GIHunter/ and http://www5.esu.edu/cpsc/bioinfo/dgi
MJSD	CMD	Unix/Linux	yes			fasta	txt				2009	87	Seq composition	k-mers			C++, python	Arvey	https://sourceforge.net/projects/mjsd/
IslandPath-DIMOB v1.0.0	CMD	Unix/Linux	yes			gbk or embl	txt				2005, 2018	339	Seq composition	dinucleotide			perl	Hsiao, Bertelli	https://github.com/brinkmanlab/islandpath
PAI-IDA	CMD	Unix/Linux	yes			gbk					2003	140	Seq composition	GC, dinucleotide, codon usage			C++, perl	Tu, Ding	request only
Centroid	CMD	Unix/Linux	yes			ffn and ptt					2007	105	Seq composition	k-mers			C	Rajna et al	request only
Wn-SVM (HGT)	CMD	Unix/Linux	yes			ffn and ptt					2005	126	Seq composition	k-mers	SVM		C++	Tsirigos, Rigoutsos	request only
Pre_GI	CMD/GUI/WEB	Unix/Linux	yes			gbk	txt/html	web interface		QuickGO	2015	18	Seq composition	GC, oligonucleotide		BLASTn	python	Pierneef	http://pregi.bi.up.ac.za/
Gemini	CMD	Unix/Linux	yes			gbk	txt				2016	15	Structure	genome segmentation			C++	Jani	https://github.com/mehuljani/GEMINI
GI-Cluster	CMD	Unix/Linux	yes			fasta, fna, faa	txt/plot	optimized for Circos		PFAM/RFAM/PHAST/VFDB/CARD/COG	2018	3	Structure	clustering approach		Prodigal/Codow/BLAST/HMMER3/Circos/tRNAscan-SE/Infernal/Repseek	Python, R,	Lu, Leong	https://github.com/icelu/GI_Cluster
Islander	CMD	Unix/Linux/Web	yes			fna	txt	web interface			2004, 2015	338	Structure	site-specific integration tRNA		tRNAscan-SE/BRUCE/ARAGORN/BLASTn/RapTOR		Mantri, Hudson	http://bioinformatics.sandia.gov/islander/
GC-profile	CMD/GUI	Unix/Linux/Web	yes			fasta	html/plot	GC plot			2014	27	Seq composition	GC			C++	Zhang et al	http://tubic.tju.edu.cn/GC-Profile/
SIGI-CRF (HGT)	CMD/GUI	Unix/Linux/Windows	yes			embl, gbk, fasta	txt/plot				2006	618	Seq composition	tetranucleotides			java	Waack	http://www.uni-goettingen.de/en/research/185810.html
SIGI-HMM (HGT)	CMD/GUI	Unix/Linux/Windows	yes			embl, gbk, fasta	txt/plot				2006	618	Seq composition	codon usage			java	Waack	http://www.uni-goettingen.de/en/research/185810.html
MSGIP	CMD/GUI	Unix/Linux,/Windows	yes			fna	txt				2016	14	Seq composition	oligonucleotide			java	Brito et al	https://github.com/msgip/msgip
MTGIpick	GUI/WEB	Unix/Linux,/Windows/Web	yes	yes		fasta, fna	txt/html	Interactive genome			2016	4	Seq composition	tetranucleotide			java, matlab	Dai et al	http://bioinfo.zstu.edu.cn/MTGI/software.html
GIPSy	CMD/GUI	Unix/Linux/Windowns/Mac OS	yes			gbk or embl	txt		PAIs, Mls, Rls, Sls	PFAM/MVIRDB/ARDB/CARD/COG/NODMUTDB/tRNADB	2015	48	Hybrid	GC, codon usage		SIGI-HMM/HMMER3/BLASTp	Perl	Soares et al	http://www.bioinformatics.org/groups/?group_id=1180
Sighunt	CMD	Unix/Linux/Windowns/Mac OS	yes			fasta					2014	14	Seq composition	tetranucleotides			C, R	Jaron et al	https://www.iba.muni.cz/index-en.php?pg=research--data-analysis-tools--sighunt
HGTector	CMD/GUI	Unix/Linux/Windowns/Mac OS	yes			gbk	Nexus/txt	optimized for SeaView			2014	53	Seq composition	codon usage		NCBI TaxBlast/BLASTp	pearl	Zhu	https://github.com/DittmarLab/HGTector
Zisland Explorer	CMD/GUI/WEB	Unix/Linux/Windows/Web/Mac OS	yes			fna (optional ptt)	txt/plot	GC plot			2016	32	Seq composition	GC, codon usage, amino acid		GC-Profile	python	Wei et al	http://cefg.uestc.edu.cn/Zisland_Explorer/
PredictBias	WEB	All	yes			gbk	txt/plot/html	plot linear genome	only PAIs	VFDB	2008	48	Seq composition	GC, dinucleotides, codon usage				Pundhir	http://www.bioinformatics.org/sachbinfo/predictbias.html
VRprofile	WEB	All	yes	yes		gbk or fasta	html	web interface	related genes only	MobilomeDB	2017	15	Hybrid	GC, dinucleotide, codon usage		CDSeasy/CGCFinder/COGviewer/MUMmer3		Li et al	http://bioinfo-mml.sjtu.edu.cn/VRprofile/
IslandViewer4	WEB	All	yes	yes		gbk or embl	gbk/fasta/plot	Interactive genome	related genes only	VFDB/PATRIC/VICTORS/CARD	2009, 2017	1683	Hybrid	dinucleotide, codon usage		SIGI-HMM/MAUVE	perl, python	Langille, Bertelli	http://www.pathogenomics.sfu.ca/islandviewer
RGPFinder	WEB	All	yes			request only	html	web interface			2010	76	Seq composition	GC, codon usage, oligonucleotide				Ogier	https://www.genoscope.cns.fr/agc/microscope/home/index.php

## Sheet: Sup. table 2
Supplementary table 2 - Predictors with exclusion criteria
Predictors	Year	Reference	Reason of exclusion
PAI-IDA	2003	Tu, Ding	Low performance
Wn-SVM	2005	Tsirigos, Rigoutsos	Low performance
SIGI-CRF	2006	Waack	Integrated in the latest tool (GIPSy)
SIGI-HMM	2006	Waack	Integrated in the latest tool (IslandViewer4)
MJSD	2009	Arvey	Low performance
Centroid	2007	Rajan et al	Low performance
INDeGenIUS	2010	Shivastava et al	Low performance
SigHunt	2014	Jaron et al	Low performance
GI-SVM	2016	Lu, Leong	Low performance
GC-Profile	2014	Zhang et al	Integrated in the latest tool (Zisland Explorer)
Islander	2004, 2015	Mantri, Hudson	Database offline
MTGIpick	2016	Dai et al	Low performance
MSGIP	2016	Brito et al	Low performance
VRprofile	2017	Li et al	Database does not return the imputed data and the results already deposited and do not have results for our test organisms
IslandPath-DIMOB v1.0.0	2018	Bertelli, Brinkman	Integrated in the latest tool (IslandViewer4)
RGPFinder*	2010	Ogier	Tool has been integrated into another web tool and can not be tested separately
HGTector*	2014	Zhu	Required to download complete database
Pre_GI*	2015	Pierneef et al	Tool download link is offline
Gemini*	2016	Jani	Complex dependecies
GI-Cluster*	2018	Lu, Leong	Tool installation errors
SUBTITLE: Predictors excluded based on our criteria and also results and analyzes of other authors, (Soares et al., 2016b) *, (Bertelli et al., 2018).

## Sheet: C. diphtheriae NCTC 13129
Supplementary table 3 – BLASTp of the predicted results (Predictors all vs. All)
* Each tab corresponds to a one organism
** Each predicted GI corresponds to a number, relating to the GI number of the other predictor when compared. For example Alien Hunter (GI 3) corresponds to (GI 2) of IslandViewer4
	GI Hunter						IslandViewer4						Predict Bias						Zisland Explorer						GIPSy
Alien Hunter	GI Hunter	Max Score	Total Score	Query cover	E-value	Identidade	IslandViewer	Max Score	Total Score	Query cover	E-value	Identidade	Predict Bias	Max Score	Total Score	Query cover	E-value	Identidade	Zisland	Max Score	Total Score	Query cover	E-value	Identidade	GIPSy	Max Score	Total Score	Query cover	E-value	Identidade
GI 1							GI 1	1797	1797	1	0.0	1	GI 1	1798	1798	1	0.0	1
GI 2	GI 1	4468	5045	0.79	0.0	1							GI 1	3068	3095	0.54	0.0	1
GI 3	GI 1	6793	10106	1	0.0	1							GI 2	6790	10129	1	0.0	1	GI 1	5499	5499	0.81	0.0	1
GI 4	GI 1	1649	5570	1	0.0	1							GI 2	1649	5570	1	0.0	1	GI 2	1647	3450	1	0.0	1	GI 2	1652	4334	1	0.0	1
GI 5	GI 1	5709	8524	1	0.0	1							GI 2	5707	8495	1	0.0	1							GI 2	5715	6818	1	0.0	1
GI 6	GI 1	4623	4885	1	0.0	1							GI 2	4621	4882	1	0.0	1
GI 7	GI 1	729	729	1	0.0	1							GI 2	729	729	1	0.0	1
GI 8	GI 1	5178	5178	1	0.0	1							GI 2	5179	5179	1	0.0	1							GI 4	5172	5172	1	0.0	1
GI 9	GI 1	3982	4011	1	0.0	1	GI 2	2912	2912	0.73	0.0	1	GI 2	3979	4034	1	0.0	1	GI 3	3983	4029	1	0.0	1	GI 5	2752	2778	0.68	0.0	1
GI 10	GI 1	15565	30733	1	0.0	1							GI 2	15566	30689	1	0.0	1	GI 3	15033	15058	0.96	0.0	1	GI 5	15508	18306	1	0.0	1
GI 11	GI 1	3551	3856	1	0.0	1							GI 2	3547	3852	1	0.0	1
GI 12	GI 1	13288	17982	1	0.0	1							GI 2	13283	17976	1	0.0	1
GI 13	GI 1	8940	27796	1	0.0	1							GI 2	8939	27909	1	0.0	1							GI 6	8922	26375	1	0.0	1
GI 14	GI 1	996	1128	1	0.0	1							GI 2	996	1128	1	0.0	1							GI 6	996	1062	1	0.0	1
GI 15																									GI 7	6253	6593	1	0.0	1
GI 16																			GI 4	2758	2890	0.5	0.0	1	GI 7	5499	5776	1	0.0	1
GI 17																									GI 7	4715	5308	1	0.0	1
GI 18																									GI 8	1049	1476	1	0.0	1
GI 19													GI 4	2427	2455	0.5	0.0	1							GI 8	5553	5553	1	0.0	1
GI 20													GI 4	19697	19983	1	0.0	1
GI 21													GI 4	23515	23768	1	0.0	1							GI 9	19031	19031	0.8	0.0	1
GI 22	GI 3	4821	4821	1	0.0	1							GI 5	4825	4825	1	0.0	1
GI 23	GI 3	6366	6929	1	0.0	1							GI 5	5244	6527	0.9	0.0	1							GI 11	6360	7247	1	0.0	1
GI 24																									GI 12	3421	3469	1	0.0	1
GI 25
GI 26
GI 27							GI 9	8170	8894	0.6	0.0	1	GI 7	14828	15188	1	0.0	1
GI 28													GI 7	2137	2368	0.6	0.0	1
GI 29
GI 30
GI 31
GI 32
GI 33							GI 11	7201	7201	0.91	0.0	1	GI 8	6873	6873	0.87	0.0	1
GI 34
GI 35													GI 9	6695	6754	1	0.0	1
GI 36
GI 37													GI 10	3249	3249	0.5	0.0	1
GI 38
GI 39
GI 40
GI 41
GI 42	GI 7	5493	7140	1	0.0	1
GI 43	GI 7	3673	4197	1	0.0	1
GI 44	GI 7	2943	3056	1	0.0	1																			GI 15	2934	2934	1	0.0	1
GI 45	GI 7	2660	4467	1	0.0	1
GI 46	GI 7	4206	4376	1	0.0	1							GI 11	3321	3321	0.77	0.0	1
GI 47	GI 7	6009	6206	1	0.0	1							GI 12	6007	6007	1	0.0	1
GI 48	GI 7	3257	3542	1	0.0	1							GI 12	2426	2499	0.74	0.0	1
GI 49	GI 7	4842	5107	1	0.0	1							GI 13	4813	4841	1	0.0	1
GI 50	GI 7	5153	6067	1	0.0	1	GI 15	2776	2776	0.54	0.0	1	GI 13	5119	5825	1	0.0	1
GI 51	GI 7	3462	4526	1	0.0	1	GI 16	2957	2957	0.86	0.0	1	GI 13	2741	2741	0.8	0.0	1
GI 52	GI 7	3740	3987	1	0.0	1
GI 53	GI 7	2382	2487	1	0.0	1
GI 54							GI 18	5844	5844	0.5	0.0	1	GI 15	10837	10837	0.92	0.0	1							GI 16	9932	9932	0.84	0.0	1
GI 55													GI 16	7623	7740	1	0.0	1							GI 17	7427	7884	1	0.0	1
GI 56	GI 9	4747	4747	1	0.0	1							GI 17	4757	4757	1	0.0	1
GI 57	GI 9	2895	3100	0.67	0.0	1							GI 17	2323	2500	0.58	0.0	1
GI 58
GI 59													GI 18	1673	1673	1	0.0	1							GI 19	1676	1676	1	0.0	1
GI 60													GI 19	2508	2543	1	0.0	1
GI 61
GI 62
GI 63													GI 20	2971	2971	0.5	0.0	1
GI 64	GI 10	2542	2542	1	0.0	1							GI 20	2539	2674	1	0.0	1
GI 65	GI 10	4410	4410	0.63	0.0	1							GI 20	7048	7075	1	0.0	1
GI 66							GI 20	2922	2922	0.81	0.0	1	GI 20	2734	2920	0.86	0.0	1
GI 67	GI 11	4258	4258	0.66	0.0	1
GI 68	GI 11	11277	11737	1	0.0	1
GI 69	GI 11	2848	2848	1	0.0	1
GI 70	GI 11	5869	6154	1	0.0	1							GI 21	5866	5866	1	0.0	1
GI 71	GI 11	2125	2153	0.63	0.0	1
GI 72							GI 24	2282	7803	1	0.0	1
GI 73
GI 74													GI 22	17746	18110	1	0.0	1							GI 21	14727	14727	0.82	0.0	1
GI 75	GI 12	12342	12342	0.55	0.0	1							GI 22	22176	22415	1	0.0	1
GI 76	GI 13	9252	9704	0.85	0.0	1							GI 22	10821	11817	1	0.0	1
GI 77	GI 14	21797	21858	0.81	0.0	1							GI 22	27021	27531	1	0.0	1							GI 24	25141	25202	0.93	0.0	1
GI 78							GI 31	2572	2572	0.5	0.0	1
GI 79
GI 80
GI 81																									GI 26	3058	3526	1	0.0	1
GI 82																									GI 26	1783	1783	1	0.0	1
GI 83							GI 33	14169	14242	0.59	0.0	1													GI 26	12282	13084	0.53	0.0	1
GI 84
	Alien Hunter						IslandViewer4						Predict Bias						Zisland Explorer						GIPSy
GI Hunter	Alien Hunter	Max Score	Total Score	Query cover	E-value	Identidade	IslandViewer	Max Score	Total Score	Query cover	E-value	Identidade	Predict Bias	Max Score	Total Score	Query cover	E-value	Identidade	Zisland	Max Score	Total Score	Query cover	E-value	Identidade	GIPSy	Max Score	Total Score	Query cover	E-value	Identidade
GI 1													GI 2	144700000	144700000	0.95	0.0	1
GI 2	GI 21	8036	8631	1	0.0	1							GI 4	8036	8681	1	0.0	1							GI 9	8042	8637	1	0.0	1
GI 3													GI 5	16116	16888	0.96	0.0	1
GI 4
GI 5	GI 39	6019	7086	0.51	0.0	1
GI 6	GI 41	6389	6544	1	0.0	1
GI 7
GI 8
GI 9
GI 10													GI 20	14311	14450	1	0.0	1
GI 11
GI 12	GI 75	12342	12342	0.71	0.0	1							GI 22	17261	17328	1	0.0	1
GI 13	GI 76	9252	9676	0.5	0.0	1							GI 22	19529	20329	1	0.0	1							GI 23	8966	9358	0.5	0.0	1
GI 14	GI 77	21797	21859	1	0.0	1							GI 22	21802	22054	1	0.0	1							GI 24	21798	21798	1	0.0	1
	Alien Hunter						GI Hunter						Predict Bias						Zisland Explorer						GIPSy
IslandViewer	Alien Hunter	Max Score	Total Score	Query cover	E-value	Identidade	GI Hunter	Max Score	Total Score	Query cover	E-value	Identidade	Predict Bias	Max Score	Total Score	Query cover	E-value	Identidade	Zisland	Max Score	Total Score	Query cover	E-value	Identidade	GIPSy	Max Score	Total Score	Query cover	E-value	Identidade
GI 1													GI 1	5037	5037	1	0.0	1
GI 2	GI 9	2912	2912	0.83	0.0	1	GI 1	3477	3534	1	0.0	1	GI 2	3477	3559	1	0.0	1	GI 3	3486	3534	1	0.0	1	GI 5	1697	1723	0.5	0.0	1
GI 3							GI 1	3079	3552	1	0.0	1	GI 2	3076	3549	1	0.0	1							GI 5	3070	3095	1	0.0	1
GI 4	GI 12	3331	3331	1	0.0	1	GI 1	3331	7752	1	0.0	1	GI 2	3330	7752	1	0.0	1
GI 5													GI 2	3330	7752	1	0.0	1
GI 6
GI 7	GI 20	2889	2889	1	0.0	1							GI 4	2896	3030	1	0.0	1
GI 8							GI 3	4630	5200	1	0.0	1	GI 5	4632	5247	1	0.0	1
GI 9	GI 27	8170	8866	1	0.0	1							GI 7	8156	9000	1	0.0	1
GI 10	GI 27	3832	3832	1	0.0	1							GI 7	3829	3829	1	0.0	1
GI 11	GI 33	7201	7201	1	0.0	1							GI 8	6879	6879	0.95	0.0	1							GI 8	1526	2148	0.52	0.0	1
GI 12
GI 13
GI 14	GI 41	2846	2899	1	0.0	1	GI 7	2840	3020	1	0.0	1
GI 15	GI 50	2776	2776	1	0.0	1	GI 7	2802	3597	1	0.0	1	GI 13	2788	3492	1	0.0	1
GI 16	GI 51	2957	2957	1	0.0	1	GI 7	2995	4060	1	0.0	1	GI 13	2282	2282	0.77	0.0	1
GI 17							GI 7	3224	3453	1	0.0	1
GI 18	GI 54	5844	5844	1	0.0	1	GI 7	3402	3489	0.57	0.0	1	GI 15	5845	5845	1	0.0	1							GI 16	5675	5675	0.96	0.0	1
GI 19	GI 54	1108	1108	0.5	0.0	1																			GI 16	2200	2225	1	0.0	1
GI 20	GI 66	2922	2922	1	0.0	1							GI 20	2736	2875	0.93	0.0	1
GI 21							GI 11	2341	2392	1	0.0	1													GI 20	2339	2339	1	0.0	1
GI 22							GI 11	5779	5779	1	0.0	1
GI 23							GI 11	2709	2787	1	0.0	1	GI 21	2707	2707	1	0.0	1
GI 24	GI 72	2282	7803	1	0.0	1
GI 25	GI 74	3896	3896	1	0.0	1							GI 22	3905	4003	1	0.0	1							GI 21	3894	3894	1	0.0	1
GI 26	GI 75	2863	2962	1	0.0	1	GI 12	2862	2961	1	0.0	1	GI 22	2868	2965	1	0.0	1
GI 27	GI 75	5007	5007	1	0.0	1	GI 12	3258	3258	0.64	0.0	1	GI 22	5012	5235	1	0.0	1							GI 22	4263	4263	0.85	0.0	1
GI 28	GI 76	2650	2650	1	0.0	1	GI 13	2655	2655	1	0.0	1	GI 22	2657	2751	1	0.0	1
GI 29	GI 77	1682	2893	0.64	0.0	1							GI 22	3237	4814	1	0.0	1
GI 30	GI 77	3039	3039	1	0.0	1	GI 14	3041	3041	1	0.0	1	GI 22	3037	3103	1	0.0	1							GI 24	3041	3041	1	0.0	1
GI 31	GI 78	2572	2572	1	0.0	1
GI 32	GI 80	1772	1772	0.63	0.0	1																			GI 25	1503	1503	0.54	0.0	1
GI 33	GI 83	14169	14242	0.97	0.0	1																			GI 26	13212	13365	0.87	0.0	1
GI 34	GI 83	4368	4404	1	0.0	1																			GI 26	3445	3482	0.79	0.0	1
GI 35
	Alien Hunter						GI Hunter						IslandViewer4						Zisland Explorer						GIPSy
Predict Bias	Alien Hunter	Max Score	Total Score	Query cover	E-value	Identidade	GI Hunter	Max Score	Total Score	Query cover	E-value	Identidade	IslandViewer	Max Score	Total Score	Query cover	E-value	Identidade	Zisland	Max Score	Total Score	Query cover	E-value	Identidade	GIPSy	Max Score	Total Score	Query cover	E-value	Identidade
GI 1
GI 2
GI 3							GI 1	7987	81850	1	0.0	1
GI 4	GI 21	23515	23743	0.5	0.0	1	GI 1	47987	81850	1	0.0	1
GI 5							GI 3	16116	16879	0.75	0.0	1
GI 6							GI 4	4437	4437	0.53	0.0	1
GI 7	GI 27	14828	15183	0.53	0.0	1
GI 8	GI 33	6873	6873	0.83	0.0	1							GI 11	6879	6879	0.83	0.0	1
GI 9	GI 35	6695	6727	0.59	0.0	1
GI 10	GI 37	3249	3249	0.86	0.0	1
GI 11							GI 7	7119	9006	1	0.0	1
GI 12	GI 47	6007	6007	0.5	0.0	1	GI 7	12360	13380	1	0.0	1
GI 13							GI 7	25044	25692	1	0.0	1
GI 14							GI 7	33904	38739	1	0.0	1
GI 15	GI 54	10837	10837	1	0.0	1	GI 7	5040	5281	0.5	0.0	1	GI 18	5845	5845	0.53	0.0	1							GI 16	9054	9054	0.83	0.0	1
GI 16	GI 55	7623	7686	0.61	0.0	1																			GI 17	7432	7849	0.62	0.0	1
GI 17	GI 56	4757	4757	0.67	0.0	1	GI 9	7065	7065	1	0.0	1
GI 18																									GI 19	4616	4642	0.75	0.0	1
GI 19
GI 20							GI 10	14311	14451	0.7	0.0	1
GI 21							GI 11	18366	18687	1	0.0	1
GI 22
	Alien Hunter						GI Hunter						IslandViewer4						Predict Bias						GIPSy
Zisland	Alien Hunter	Max Score	Total Score	Query cover	E-value	Identidade	GI Hunter	Max Score	Total Score	Query cover	E-value	Identidade	IslandViewer	Max Score	Total Score	Query cover	E-value	Identidade	Predict Bias	Max Score	Total Score	Query cover	E-value	Identidade	GIPSy	Max Score	Total Score	Query cover	E-value	Identidade
GI 1	GI 3	5499	5499	1	0.0	1	GI 1	5537	8830	1	0.0	1							GI 2	5533	8853	1	0.0	1
GI 2							GI 1	6196	9492	1	0.0	1							GI 2	6192	9489	1	0.0	1	GI 2	6205	7114	1	0.0	1
GI 3	GI 10	15033	15033	0.64	0.0	1	GI 1	15077	38525	1	0.0	1							GI 2	15070	38565	1	0.0	1	GI 5	15010	20580	0.76	0.0	1
GI 4																									GI 7	6144	6836	1	0.0	1
GI 5							GI 4	7749	7749	1	0.0	1
GI 6	GI 38	512	1512	1	0.0	1	GI 5	1512	1512	1	0.0	1
	Alien Hunter						GI Hunter						IslandViewer4						Predict Bias						Zisland Explorer
GIPSy	Alien Hunter	Max Score	Total Score	Query cover	E-value	Identidade	GI Hunter	Max Score	Total Score	Query cover	E-value	Identidade	IslandViewer	Max Score	Total Score	Query cover	E-value	Identidade	Predict Bias	Max Score	Total Score	Query cover	E-value	Identidade	Zisland	Max Score	Total Score	Query cover	E-value	Identidade
GI 1	GI 3	2020	2020	0.49	0.0	1	GI 1	4048	4660	1	0.0	1							GI 2	2842	2908	0.75	0.0	1	GI 1	2019	2042	0.5	0.0	1
GI 2							GI 1	32059	43772	1	0.0	1							GI 2	32062	43845	1	0.0	1
GI 3							GI 1	5791	8331	1	0.0	1							GI 2	5791	8359	1	0.0	1
GI 4							GI 1	14042	14476	1	0.0	1							GI 2	14041	14475	1	0.0	1
GI 5	GI 10	15508	18303	0.61	0.0	1	GI 1	25931	40040	1	0.0	1							GI 2	25921	40056	1	0.0	1	GI 3	15010	20684	0.7	0.0	1
GI 6	GI 13	8922	26410	0.68	0.0	1	GI 1	19177	21282	1	0.0	1							GI 2	19174	21337	1	0.0	1
GI 7
GI 8																			GI 4	13123	13945	0.74	0.0	1
GI 9	GI 21	19031	19031	0.94	0.0	1													GI 4	20180	20433	1	0.0	1
GI 10																			GI 5	4978	5087	0.63	0.0	1
GI 11	GI 23	6360	7195	0.5	0.0	1	GI 3	7368	8400	0.53	0.0	1							GI 5	6242	7697	0.5	0.0	1
GI 12
GI 13	GI 39	3326	4395	0.7	0.0	1	GI 5	6078	6656	1	0.0	1
GI 14							GI 7	6295	6376	1	0.0	1
GI 15	GI 44	2934	2934	0.55	0.0	1	GI 7	5262	5321	1	0.0	1
GI 16	GI 54	9932	9932	0.89	0.0	1							GI 18	5675	5675	0.5	0.0	1	GI 15	9054	9054	0.81	0.0	1
GI 17	GI 55	7427	7884	0.94	0.0	1													GI 16	7432	7849	0.98	0.0	0.96
GI 18							GI 9	4664	4745	1	0.0	1
GI 19																			GI 18	4616	4616	0.58	0.0	1
GI 20							GI 11	8425	8755	1	0.0	1
GI 21	GI 74	14727	14727	0.62	0.0	1													GI 22	16833	17485	0.72	0.0	1
GI 22	GI 75	4280	4280	1	0.0	1	GI 12	3259	3259	0.75	0.0	1	GI 27	4263	4263	1	0.0	1	GI 22	4279	4306	1	0.0	1
GI 23	GI 75	5913	5941	0.66	0.0	1	GI 13	8966	9310	1	0.0	1							GI 22	8982	9623	1	0.0	1
GI 24	GI 77	5141	25202	1	0.0	1	GI 14	21798	21798	0.86	0.0	1							GI 22	25144	25685	1	0.0	1
GI 25													GI 32	1503	1503	0.5	0.0	1
GI 26	GI 83	2282	13146	0.5	0.0	1							GI 33	13212	13367	0.5	0.0	1
GI 27	GI 83	3345	3393	1	0.0	1

## Sheet: S. pyogenes M1 GAS
Supplementary table 3 – BLASTp of the predicted results (Predictors all vs. All)
* Each tab corresponds to a one organism
** Each predicted GI corresponds to a number, relating to the GI number of the other predictor when compared. For example Alien Hunter (GI 3) corresponds to (GI 2) of IslandViewer4
	GI Hunter						IslandViewer4						Predict Bias						Zisland Explorer						GIPSy
Alien Hunter	GI Hunter	Max Score	Total Score	Query cover	E-value	Identidade	IslandViewer	Max Score	Total Score	Query cover	E-value	Identidade	Predict Bias	Max Score	Total Score	Query cover	E-value	Identidade	Zisland	Max Score	Total Score	Query cover	E-value	Identidade	GIPSy	Max Score	Total Score	Query cover	E-value	Identidade
GI 1													GI 1	1680	1680	1	0.0	1
GI 2													GI 1	5079	5079	1	0.0	1
GI 3	GI 1	3885	3885	1	0.0	1							GI 2	3879	3879	1	0.0	1
GI 4													GI 3	4409	4409	0.82	0.0	1							GI 1	5374	5374	1	0.0	1
GI 5													GI 4	5247	5247	1	0.0	1
GI 6													GI 5	4665	4665	1	0.0	1
GI 7
GI 8													GI 6	7361	7361	1	0.0	1
GI 9													GI 6	4828	4828	1	0.0	1
GI 10													GI 6	3179	3179	1	0.0	1
GI 11													GI 6	2439	2439	0.5	0.0	1
GI 12													GI 7	2976	2976	0.87	0.0	1
GI 13
GI 14
GI 15													GI 9	4680	4680	0.9	0.0	1
GI 16	GI 2	4031	4059	1	0.0	1							GI 10	3098	3125	0.77	0.0	1
GI 17
GI 18	GI 3	6291	6518	1	0.0	1							GI 11	6272	6272	1	0.0	1
GI 19	GI 3	6218	6475	1	0.0	1							GI 11	5252	5252	0.84	0.0	1
GI 20	GI 3	6094	6365	1	0.0	1
GI 21
GI 22
GI 23
GI 24
GI 25
GI 26													GI 16	3928	4121	1	0.0	1
GI 27
GI 28
GI 29													GI 17	21187	21187	1	0.0	1							GI 2	12390	12390	0.58	0.0	1
GI 30	GI 6	4246	4281	1	0.0	1							GI 20	4230	4230	1	0.0	1
GI 31							GI 2	4152	4152	1	0.0	1	GI 21	4170	4203	1	0.0	1
GI 32							GI 2	5868	5868	1	0.0	1	GI 21	5541	5574	0.94	0.0	1
GI 33													GI 22	13449	13449	0.94	0.0	1
GI 34							GI 3	1690	1690	1	0.0	1	GI 24	1699	1699	1	0.0	1
GI 35													GI 24	8252	8252	1	0.0	1
GI 36													GI 25	3094	3094	0.62	0.0	1
GI 37
GI 38
GI 39
GI 40
GI 41	GI 9	4853	5055	1	0.0	1
GI 42													GI 26	3021	3021	1	0.0	1
GI 43
GI 44
GI 45	GI 10	4005	4033	0.51	0.0	1
GI 46
GI 47
GI 48
	Alien Hunter						IslandViewer4						Predict Bias						Zisland Explorer						GIPSy
GI Hunter	Alien Hunter	Max Score	Total Score	Query cover	E-value	Identidade	IslandViewer	Max Score	Total Score	Query cover	E-value	Identidade	Predict Bias	Max Score	Total Score	Query cover	E-value	Identidade	Zisland	Max Score	Total Score	Query cover	E-value	Identidade	GIPSy	Max Score	Total Score	Query cover	E-value	Identidade
GI 1
GI 2													GI 10	13112	13142	0.8	0.0	1
GI 3
GI 4
GI 5
GI 6
GI 7	GI 33	5275	5275	0.78	0.0	1							GI 22	4392	4392	0.66	0.0	1							GI 5	6666	6666	1	0.0	1
GI 8
GI 9	GI 41	4853	5055	0.85	0.0	1
GI 10	GI 45	4005	4032	1	0.0	1
	Alien Hunter						GI Hunter						Predict Bias						Zisland Explorer						GIPSy
IslandViewer	Alien Hunter	Max Score	Total Score	Query cover	E-value	Identidade	GI Hunter	Max Score	Total Score	Query cover	E-value	Identidade	Predict Bias	Max Score	Total Score	Query cover	E-value	Identidade	Zisland	Max Score	Total Score	Query cover	E-value	Identidade	GIPSy	Max Score	Total Score	Query cover	E-value	Identidade
GI 1													GI 13	2800	2800	0.75	0.0	1
GI 2	GI 32	5868	5868	0.8	0.0	1							GI 2	7084	7116	0.95	0.0	1
GI 3													GI 24	3784	3784	1	0.0	1
GI 4													GI 25	2969	2969	1	0.0	1
	Alien Hunter						GI Hunter						IslandViewer4						Zisland Explorer						GIPSy
Predict Bias	Alien Hunter	Max Score	Total Score	Query cover	E-value	Identidade	GI Hunter	Max Score	Total Score	Query cover	E-value	Identidade	IslandViewer	Max Score	Total Score	Query cover	E-value	Identidade	Zisland	Max Score	Total Score	Query cover	E-value	Identidade	GIPSy	Max Score	Total Score	Query cover	E-value	Identidade
GI 1
GI 2	GI 3	3879	3879	0.75	0.0	1	GI 1	5197	5197	1	0.0	1
GI 3	GI 4	4409	4409	1	0.0	1																			GI 1	4416	4416	1	0.0	1
GI 4
GI 5
GI 6
GI 7
GI 8
GI 9
GI 10							GI 2	13112	13142	1	0.0	1
GI 11							GI 3	14429	14920	0.73	0.0	1
GI 12							GI 3	10479	10582	1	0.0	1
GI 13
GI 14							GI 4	1947	1974	1	0.0	1
GI 15							GI 4	4645	5367	1	0.0	1
GI 16
GI 17	GI 29	21187	21187	0.88	0.0	1																			GI 2	13367	13367	0.56	0.0	1
GI 18
GI 19
GI 20	GI 30	4230	4230	0.51	0.0	1	GI 6	6342	6376	0.76	0.0	1
GI 21													GI 2	7084	7116	0.54	0.0	1
GI 22	GI 33	13449	13449	1	0.0	1
GI 23																									GI 5	3392	3392	1	0.0	1
GI 24
GI 25
GI 26	GI 42	3021	3021	0.62	0.0	1
	Alien Hunter						GI Hunter						IslandViewer4						Predict Bias						GIPSy
Zisland	Alien Hunter	Max Score	Total Score	Query cover	E-value	Identidade	GI Hunter	Max Score	Total Score	Query cover	E-value	Identidade	IslandViewer	Max Score	Total Score	Query cover	E-value	Identidade	Predict Bias	Max Score	Total Score	Query cover	E-value	Identidade	GIPSy	Max Score	Total Score	Query cover	E-value	Identidade
GI 1							GI 3	10250	10280	1	0.0	1
	Alien Hunter						GI Hunter						IslandViewer4						Predict Bias						Zisland Explorer
GIPSy	Alien Hunter	Max Score	Total Score	Query cover	E-value	Identidade	GI Hunter	Max Score	Total Score	Query cover	E-value	Identidade	IslandViewer	Max Score	Total Score	Query cover	E-value	Identidade	Predict Bias	Max Score	Total Score	Query cover	E-value	Identidade	Zisland	Max Score	Total Score	Query cover	E-value	Identidade
GI 1	GI 4	5374	5374	0.78	0.0	1													GI 3	4416	4416	0.64	0.0	1
GI 2	GI 29	12390	12390	0.92	0.0	1													GI 17	13367	13367	1	0.0	1
GI 3	GI 29	3585	3585	1	0.0	1													GI 17	3576	3576	1	0.0	1
GI 4																			GI 17	955	1009	0.5	0.0	1
GI 5

## Sheet: S. aureus NCTC 8325
Supplementary table 3 – BLASTp of the predicted results (Predictors all vs. All)
* Each tab corresponds to a one organism
** Each predicted GI corresponds to a number, relating to the GI number of the other predictor when compared. For example Alien Hunter (GI 3) corresponds to (GI 2) of IslandViewer4
	GI Hunter						IslandViewer4						Predict Bias						Zisland Explorer						GIPSy
Alien Hunter	GI Hunter	Max Score	Total Score	Query cover	E-value	Identidade	IslandViewer	Max Score	Total Score	Query cover	E-value	Identidade	Predict Bias	Max Score	Total Score	Query cover	E-value	Identidade	Zisland	Max Score	Total Score	Query cover	E-value	Identidade	GIPSy	Max Score	Total Score	Query cover	E-value	Identidade
GI 1													GI 1	3988	3988	1	0.0	1
GI 2							GI 1	3976	4066	1	0.0	1	GI 2	3973	4063	1	0.0	1
GI 3
GI 4													GI 3	4887	4887	1	0.0	1
GI 5
GI 6
GI 7																									Gi 4	4388	4452	1	0.0	1
GI 8													GI 13	19038	19038	1	0.0	1
GI 9																									GI 9	944	944	1	0.0	1
GI 10
	Alien Hunter						IslandViewer4						Predict Bias						Zisland Explorer						GIPSy
GI Hunter	Alien Hunter	Max Score	Total Score	Query cover	E-value	Identidade	IslandViewer	Max Score	Total Score	Query cover	E-value	Identidade	Predict Bias	Max Score	Total Score	Query cover	E-value	Identidade	Zisland	Max Score	Total Score	Query cover	E-value	Identidade	GIPSy	Max Score	Total Score	Query cover	E-value	Identidade
GI 1
GI 2
GI 3																									GI 9	6586	6586	0.77	0.0	1
GI 4
GI 5
GI 6													GI 21	2109	2109	0.53	0.0	1							GI 11	3881	4031	1	0.0	1
GI 7
GI 8
	Alien Hunter						GI Hunter						Predict Bias						Zisland Explorer						GIPSy
IslandViewer	Alien Hunter	Max Score	Total Score	Query cover	E-value	Identidade	GI Hunter	Max Score	Total Score	Query cover	E-value	Identidade	Predict Bias	Max Score	Total Score	Query cover	E-value	Identidade	Zisland	Max Score	Total Score	Query cover	E-value	Identidade	GIPSy	Max Score	Total Score	Query cover	E-value	Identidade
GI 1													GI 2	14750	15545	0.98	0.0	1
GI 2	GI 2	3184	3184	0.8	0.0	1							GI 2	4061	4149	1	0.0	1
GI 3													GI 4	3164	3220	1	0.0	1							GI 3	3170	3226	1	0.0	1
GI 4													GI 4	4593	4622	1	0.0	1							GI 3	4600	4657	1	0.0	1
GI 5													GI 7	5707	5707	0.85	0.0	1							GI 4	6686	6747	1	0.0	1
GI 6													GI 12	28777	28838	1	0.0	1
GI 7													GI 12	2759	2759	1	0.0	1
GI 8													GI 12	2045	2045	1	0.0	1
GI 9													GI 12	8692	8692	1	0.0	1
GI 10
	Alien Hunter						GI Hunter						IslandViewer4						Zisland Explorer						GIPSy
Predict Bias	Alien Hunter	Max Score	Total Score	Query cover	E-value	Identidade	GI Hunter	Max Score	Total Score	Query cover	E-value	Identidade	IslandViewer	Max Score	Total Score	Query cover	E-value	Identidade	Zisland	Max Score	Total Score	Query cover	E-value	Identidade	GIPSy	Max Score	Total Score	Query cover	E-value	Identidade
GI 1	GI 1	3988	3988	0.74	0.0	1
GI 2													GI 1	14750	15544	0.98	0.0	1
GI 3
GI 4																									GI 3	42523	42822	1	0.0	1
GI 5																									GI 4	28562	28821	1	0.0	1
GI 6																									GI 4	4193	4251	1	0.0	1
GI 7																									GI 4	17082	17464	1	0.0	1
GI 8																									GI 4	1878	1905	1	0.0	1
GI 9																									GI 4	5859	5945	1	0.0	1
GI 10
GI 11
GI 12													GI 6	28777	28838	0.83	0.0	1
GI 13	GI 8	19038	19038	0.83	0.0	1
GI 14																									GI 7	8471	8603	1	0.0	1
GI 15																									GI 8	3930	4502	1	0.0	1
GI 16
GI 17
GI 18							GI 4	3423	3423	1	0.0	1
GI 19
GI 20							GI 5	4883	5152	1	0.0	1
GI 21																									GI 11	9061	9285	1	0.0	1
GI 22																									GI 12	4588	8590	1	0.0	1
GI 23
GI 24
GI 25
GI 26
GI 27
GI 28
GI 29
	Alien Hunter						GI Hunter						IslandViewer4						Predict Bias )						GIPSy
Zisland	Alien Hunter	Max Score	Total Score	Query cover	E-value	Identidade	GI Hunter	Max Score	Total Score	Query cover	E-value	Identidade	IslandViewer	Max Score	Total Score	Query cover	E-value	Identidade	Predict Bias	Max Score	Total Score	Query cover	E-value	Identidade	GIPSy	Max Score	Total Score	Query cover	E-value	Identidade
No island was predicted by Zisland Explorer
	Alien Hunter						GI Hunter						IslandViewer4						Predict Bias						Zisland Explorer
GIPSy	Alien Hunter	Max Score	Total Score	Query cover	E-value	Identidade	GI Hunter	Max Score	Total Score	Query cover	E-value	Identidade	IslandViewer	Max Score	Total Score	Query cover	E-value	Identidade	Predict Bias	Max Score	Total Score	Query cover	E-value	Identidade	Zisland	Max Score	Total Score	Query cover	E-value	Identidade
GI 1
GI 2
GI 3
GI 4
GI 5
GI 6
GI 7
GI 8
GI 9
GI 10							GI 5	8627	9048	1	0.0	1
GI 11
GI 12

## Sheet: E. coli K-12 MG1655
Supplementary table 3 – BLASTp of the predicted results (Predictors all vs. All)
* Each tab corresponds to a one organism
** Each predicted GI corresponds to a number, relating to the GI number of the other predictor when compared. For example Alien Hunter (GI 3) corresponds to (GI 2) of IslandViewer4
	GI Hunter						IslandViewer4						Predict Bias						Zisland Explorer						GIPSy
Alien Hunter	GI Hunter	Max Score	Total Score	Query cover	E-value	Identidade	IslandViewer	Max Score	Total Score	Query cover	E-value	Identidade	Predict Bias	Max Score	Total Score	Query cover	E-value	Identidade	Zisland	Max Score	Total Score	Query cover	E-value	Identidade	GIPSy	Max Score	Total Score	Query cover	E-value	Identidade
GI 1							GI 1	2875	2875	0.96	0.0	1													GI 1	2989	2989	1	0.0	1
GI 2							GI 2	4192	4427	0.69	0.0	1	GI 3	4192	4427	0.69	0.0	1
GI 3							GI 3	3540	3698	1	0.0	1													GI 2	3557	3714	1	0.0	1
GI 4							GI 3	3870	3870	0.81	0.0	1	GI 4	4748	4748	1	0.0	1							GI 2	4761	4930	1	0.0	1
GI 5
GI 6
GI 7
GI 8
GI 9
GI 10
GI 11
GI 12							GI 7	7498	7498	1	0.0	1	GI 18	5427	5628	0.8	0.0	1
GI 13													GI 19	913	913	1	0.0	1							GI 4	903	903	1	0.0	1
GI 14							GI 8	2372	2444	0.88	0.0	1	GI 21	2372	2444	0.88	0.0	1							GI 5	1484	1555	0.59	0.0	1
GI 15													GI 22	4486	4486	0.74	0.0	1
GI 16
GI 17																									GI 6	2756	2756	0.81	0.0	1
GI 18							GI 9	2079	2132	1	0.0	1
GI 19	GI 3	2909	2909	0.5	0.0	1
GI 20
GI 21							GI 11	3353	3447	0.82	0.0	1													GI 7	4628	4628	1	0.0	1
GI 22													GI 24	3204	3204	0.73	0.0	1
GI 23													GI 25	4514	4514	1	0.0	1
GI 24							GI 12	4035	4035	0.74	0.0	1	GI 27	3980	3980	0.73	0.0	1							GI 8	4035	4035	0.74	0.0	1
GI 25													GI 28	2467	2467	0.8	0.0	1
GI 26							GI 14	5687	5687	1	0.0	1													GI 9	5687	5687	1	0.0	1
GI 27																									GI 10	15017	15017	1	0.0	1
GI 28
GI 29							GI 20	6194	6372	0.77	0.0	1	GI 34	7341	7518	0.9	0.0	1
GI 30													GI 34	5642	5642	1	0.0	1							GI 12	4484	4484	0.8	0.0	1
GI 31							GI 22	4426	4426	0.82	0.0	1
GI 32							GI 24	3476	3500	1	0.0	1
GI 33							GI 26	8373	8401	0.88	0.0	1													GI 13	7379	7379	0.74	0.0	1
GI 34							GI 27	5036	5036	1	0.0	1	GI 40	4534	4563	0.91	0.0	1
GI 35													GI 40	8737	8737	1	0.0	1
GI 36
GI 37							GI 30	5137	5137	0.75	0.0	1	GI 43	6769	6769	1	0.0	1
GI 38																									GI 15	1747	1747	1	0.0	1
GI 39							GI 31	1135	1135	1	0.0	1													GI 15	1143	1143	1	0.0	1
GI 40
GI 41
GI 42																									GI 16	2157	2157	0.49	0.0	1
GI 43
GI 44							GI 34	1388	1388	1	0.0	1	GI 47	1431	1431	1	0.0	1							GI 17	1427	1427	1	0.0	1
GI 45							GI 36	3726	3726	0.86	0.0	1	GI 50	4320	4320	1	0.0	1
GI 46							GI 37	3577	3577	0.8	0.0	1	GI 50	4448	4448	1	0.0	1							GI 18	3570	3570	0.8	0.0	1
GI 47
GI 48							GI 39	4823	4823	0.75	0.0	1
GI 49
GI 50																									GI 20	1140	1140	1	0.0	1
GI 51													GI 58	4662	4662	1	0.0	1
GI 52							GI 41	2925	2925	1	0.0	1	GI 59	1740	1740	0.59	0.0	1							GI 22	2256	2256	0.77	0.0	1
GI 53
GI 54							GI 42	627	822	1	0.0	1
GI 55
GI 56							GI 46	7979	8535	1	0.0	1	GI 63	8013	8579	1	0.0	1							GI 24	8002	8567	1	0.0	1
GI 57							GI 50	3231	3231	1	0.0	1
GI 58							GI 51	2755	2755	0.74	0.0	1
GI 59
GI 60							GI 52	3504	3504	0.89	0.0	1
GI 61																			GI 8	1418	1418	1	0.0	1
	Alien Hunter						IslandViewer4						Predict Bias						Zisland Explorer						GIPSy
GI Hunter	Alien Hunter	Max Score	Total Score	Query cover	E-value	Identidade	IslandViewer	Max Score	Total Score	Query cover	E-value	Identidade	Predict Bias	Max Score	Total Score	Query cover	E-value	Identidade	Zisland	Max Score	Total Score	Query cover	E-value	Identidade	GIPSy	Max Score	Total Score	Query cover	E-value	Identidade
GI 1
GI 2													GI 16	850	850	1	0.0	1
GI 3																			GI 3	13176	13176	0.89	0.0	1
GI 4
GI 5																			GI 4	5247	5247	0.76	0.0	1
GI 6
GI 7
GI 8													GI 33	2838	2838	0.55	0.0	1
GI 9
GI 10													GI 38	1740	1740	1	0.0	1
GI 11
GI 12													GI 41	6316	6344	0.54	0.0	1
GI 13
GI 14
GI 15
GI 16
GI 17
GI 18																			GI 9	2362	2362	0.87	0.0	1
	Alien Hunter						GI Hunter						Predict Bias						Zisland Explorer						GIPSy
IslandViewer	Alien Hunter	Max Score	Total Score	Query cover	E-value	Identidade	GI Hunter	Max Score	Total Score	Query cover	E-value	Identidade	Predict Bias	Max Score	Total Score	Query cover	E-value	Identidade	Zisland	Max Score	Total Score	Query cover	E-value	Identidade	GIPSy	Max Score	Total Score	Query cover	E-value	Identidade
GI 1	GI 1	2875	2875	1	0.0	1																			GI 1	2875	2875	1	0.0	1
GI 2	GI 2	4192	4451	1	0.0	1							GI 3	4174	4174	1	0.0	1
GI 3													GI 4	6297	6297	0.7	0.0	1							GI 2	8952	9123	1	0.0	1
GI 4	GI 4	2609	2665	1	0.0	1							GI 4	2619	2676	1	0.0	1							GI 2	2623	2785	1	0.0	1
GI 5	GI 5	1108	1108	1	0.0	1							GI 4	1111	1111	1	0.0	1							GI 2	1114	1114	1	0.0	1
GI 6													GI 5	1485	1485	0.52	0.0	1							GI 3	2742	2742	0.96	0.0	1
GI 7	GI 12	7498	7498	1	0.0	1							GI 18	5427	5628	0.8	0.0	1
GI 8	GI 14	2372	2445	0.94	0.0	1							GI 21	2498	2498	1	0.0	1							GI 5	1609	1609	0.63	0.0	1
GI 9
GI 10
GI 11	GI 21	3353	3447	1	0.0	1																			GI 7	3347	3441	1	0.0	1
GI 12	GI 24	4035	4035	1	0.0	1							GI 27	3145	3145	0.78	0.0	1							GI 8	4023	4023	1	0.0	1
GI 13	GI 24	3588	3588	1	0.0	1							GI 27	2697	2697	0.75	0.0	1							GI 8	3580	3580	1	0.0	1
GI 14	GI 26	5687	5687	1	0.0	1																			GI 9	5687	5687	1	0.0	1
GI 15
GI 16	GI 27	2524	2524	1	0.0	1																			GI 10	2524	2524	1	0.0	1
GI 17	GI 27	6935	6935	1	0.0	1																			GI 10	6935	6935	1	0.0	1
GI 18																									GI 11	3476	3476	1	0.0	1
GI 19																									GI 11	3476	3476	1	0.0	1
GI 20	GI 29	6194	6360	1	0.0	1							GI 34	6178	6178	1	0.0	1
GI 21	GI 30	2571	2571	0.89	0.0	1							GI 34	2900	2900	1	0.0	1							GI 12	2884	2884	1	0.0	1
GI 22	GI 31	4426	4426	1	0.0	1
GI 23													GI 36	2531	2560	1	0.0	1
GI 24	GI 32	3476	3501	0.95	0.0	1
GI 25	GI 33	7378	7378	1	0.0	1																			GI 13	7345	7345	1	0.0	1
GI 26	GI 33	8373	8401	1	0.0	1																			GI 13	6602	6629	0.78	0.0	1
GI 27	GI 34	5036	5036	0.65	0.0	1							GI 40	6863	6926	0.91	0.0	1
GI 28													GI 40	1993	1993	1	0.0	1
GI 29													GI 40	4149	4149	1	0.0	1
GI 30	GI 37	5137	5137	0.89	0.0	1							GI 43	5737	5737	1	0.0	1
GI 31	GI 39	1135	1135	1	0.0	1																			GI 15	1143	1143	1	0.0	1
GI 32													GI 44	2669	2669	1	0.0	1
GI 33													GI 46	1816	1816	1	0.0	1							GI 16	1823	1823	1	0.0	1
GI 34	GI 44	1388	1388	0.67	0.0	1							GI 47	2139	2139	1	0.0	1							GI 17	2129	2129	1	0.0	1
GI 35
GI 36	GI 45	3726	3726	1	0.0	1							GI 50	3733	3733	1	0.0	1
GI 37													GI 50	9383	9439	1	0.0	1							GI 18	7063	7063	0.75	0.0	1
GI 38	GI 46	3575	3575	1	0.0	1							GI 50	3584	3584	1	0.0	1							GI 18	3573	3573	1	0.0	1
GI 39	GI 48	4823	4823	1	0.0	1
GI 40	GI 52	2925	2925	1	0.0	1							GI 59	1740	1740	0.59	0.0	1							GI 22	2256	2256	0.77	0.0	1
GI 41	GI 52	2925	2925	1	0.0	1
GI 42
GI 43	GI 55	2697	2697	1	0.0	1
GI 44													GI 63	3492	3662	1	0.0	1
GI 45	GI 56	6638	6638	0.9	0.0	1							GI 63	7316	7882	1	0.0	1							GI 24	7309	7899	1	0.0	1
GI 46	GI 56	7979	8535	0.85	0.0	1							GI 63	10011	10611	1	0.0	1							GI 24	9991	10555	1	0.0	1
GI 47	GI 56	2783	2810	1	0.0	1							GI 63	2795	2821	1	0.0	1							GI 24	2792	2818	1	0.0	1
GI 48													GI 63	2794	2857	1	0.0	1							GI 24	2787	2811	1	0.0	1
GI 49													GI 63	858	858	1	0.0	1							GI 24	856	878	1	0.0	1
GI 50	GI 57	3231	3231	0.67	0.0	1
GI 51	GI 58	2755	2755	1	0.0	1
GI 52	GI 60	3504	3504	0.8	0.0	1
	Alien Hunter						GI Hunter						IslandViewer4						Zisland Explorer						GIPSy
Predict Bias	Alien Hunter	Max Score	Total Score	Query cover	E-value	Identidade	GI Hunter	Max Score	Total Score	Query cover	E-value	Identidade	IslandViewer	Max Score	Total Score	Query cover	E-value	Identidade	Zisland	Max Score	Total Score	Query cover	E-value	Identidade	GIPSy	Max Score	Total Score	Query cover	E-value	Identidade
GI 1
GI 2																									GI 1	1226	1226	1	0.0	1
GI 3	GI 2	4192	4451	1	0.0	1							GI 2	4174	4174	1	0.0	1
GI 4	GI 4	4748	4748	0.65	0.0	1							GI 3	6297	6297	0.87	0.0	1							GI 2	7193	7364	1	0.0	1
GI 5													GI 6	1485	1485	1	0.0	1							GI 3	1488	1488	1	0.0	1
GI 6
GI 7
GI 8
GI 9
GI 10
GI 11
GI 12
GI 13
GI 14
GI 15
GI 16
GI 17
GI 18	GI 12	5427	5627	0.82	0.0	1							GI 7	5427	5627	0.82	0.0	1
GI 19																									GI 4	3791	3791	0.52	0.0	1
GI 20
GI 21	GI 14	2372	2445	0.94	0.0	1							GI 8	2498	2498	1	0.0	1							GI 5	1609	1609	0.63	0.0	1
GI 22	GI 15	4486	4486	0.97	0.0	1
GI 23
GI 24	GI 22	3204	3204	1	0.0	1
GI 25	GI 23	4514	4514	0.81	0.0	1
GI 26
GI 27	GI 24	3980	3980	0.67	0.0	1							GI 12	3145	3145	0.52	0.0	1							GI 8	3145	3145	0.52	0.0	1
GI 28	GI 25	2467	2467	0.81	0.0	1
GI 29	GI 26	1694	1694	1	0.0	1							GI 14	1694	1694	1	0.0	1							GI 9	1694	1694	1	0.0	1
GI 30
GI 31
GI 32
GI 33							GI 8	2838	2838	1	0.0	1
GI 34
GI 35
GI 36													GI 23	2531	2560	0.51	0.0	1
GI 37
GI 38
GI 39
GI 40
GI 41							GI 12	6316	6344	1	0.0	1
GI 42
GI 43
GI 44
GI 45
GI 46																									GI 16	4385	4385	1	0.0	1
GI 47																									GI 17	4373	4373	1	0.0	1
GI 48
GI 49
GI 50													GI 37	9383	9439	0.64	0.0	1
GI 51
GI 52	GI 47	2315	2315	1	0.0	1
GI 53
GI 54
GI 55
GI 56
GI 57
GI 58	GI 51	4662	4662	0.53	0.0	1
GI 59	GI 52	1740	1740	1	0.0	1							GI 40	1740	1740	1	0.0	1							GI 22	1743	1743	1	0.0	1
GI 60
GI 61
GI 62
GI 63													GI 46	10011	10611	0.5	0.0	1							GI 24	14158	14194	0.68	0.0	1
GI 64
GI 65
GI 66
GI 67
	Alien Hunter						GI Hunter						IslandViewer4						Predict Bias						GIPSy
Zisland	Alien Hunter	Max Score	Total Score	Query cover	E-value	Identidade	GI Hunter	Max Score	Total Score	Query cover	E-value	Identidade	IslandViewer	Max Score	Total Score	Query cover	E-value	Identidade	Predict Bias	Max Score	Total Score	Query cover	E-value	Identidade	GIPSy	Max Score	Total Score	Query cover	E-value	Identidade
GI 1
GI 2
GI 3							GI 3	13176	13176	1	0.0	1
GI 4							GI 5	5247	5247	1	0.0	1
GI 5
GI 6
GI 7
GI 8							GI 18	2362	2362	1	0.0	1
GI 9
	Alien Hunter						GI Hunter						IslandViewer4						Predict Bias						Zisland Explorer
GIPSy	Alien Hunter	Max Score	Total Score	Query cover	E-value	Identidade	GI Hunter	Max Score	Total Score	Query cover	E-value	Identidade	IslandViewer	Max Score	Total Score	Query cover	E-value	Identidade	Predict Bias	Max Score	Total Score	Query cover	E-value	Identidade	Zisland	Max Score	Total Score	Query cover	E-value	Identidade
GI 1	GI 1	2989	2989	0.72	0.0	1							GI 1	2875	2875	0.7	0.0	1
GI 2													GI 3	8952	9115	0.5	0.0	1
GI 3													GI 6	2742	2742	0.79	0.0	1
GI 4																			GI 19	3791	3791	1	0.0	1
GI 5	GI 14	1484	1555	0.91	0.0	1							GI 8	1609	1609	1	0.0	1	GI 21	1609	1609	1	0.0	1
GI 6	GI 17	2756	2756	1	0.0	1
GI 7	GI 21	4628	4628	0.97	0.0	1							GI 7	3347	3441	0.8	0.0	1
GI 8	GI 24	4035	4035	1	0.0	1							GI 12	4023	4023	1	0.0	1	GI 27	3145	3145	0.78	0.0	1
GI 9	GI 26	5687	5687	1	0.0	1							GI 14	5687	5687	1	0.0	1
GI 10	GI 27	15017	15017	1	0.0	1
GI 11													GI 18	3476	3476	1	0.0	1
GI 12	GI 30	4484	4484	0.64	0.0	1													GI 34	6961	6961	1	0.0	1
GI 13	GI 33	7379	7379	0.51	0.0	1							GI 26	7345	7345	0.51	0.0	1
GI 14	GI 37	1219	1219	0.67	0.0	1	GI 13	1819	1819	1	0.0	1	GI 30	1826	1826	1	0.0	1	GI 43	1828	1828	1	0.0	1
GI 15
GI 16
GI 17																			GI 47	4373	4373	0.82	0.0	1
GI 18	GI 46	3570	3570	0.5	0.0	1							GI 37	7063	7063	1	0.0	1	GI 50	7074	7074	1	0.0	1
GI 19
GI 20
GI 21
GI 22	GI 52	2256	2256	1	0.0	1							GI 40	2256	2256	1	0.0	1
GI 23																			GI 60	2967	2967	0.92	0.0	1
GI 24	GI 56	8002	8567	0.6	0.0	1							GI 46	9991	10555	0.7	0.0	1	GI 63	14158	14194	1	0.0	1

## Sheet: A. hydrophila ATCC 7966
Supplementary table 3 – BLASTp of the predicted results (Predictors all vs. all)
* Each tab corresponds to a one organism
** Each predicted GI corresponds to a number, relating to the GI number of the other predictor when compared. For example Alien Hunter (GI 3) corresponds to (GI 2) of IslandViewer4
	GI Hunter						IslandViewer4						Predict Bias						Zisland Explorer						GIPSy
Alien Hunter	GI Hunter	Max Score	Total Score	Query cover	E-value	Identidade	IslandViewer	Max Score	Total Score	Query cover	E-value	Identidade	Predict Bias	Max Score	Total Score	Query cover	E-value	Identidade	Zisland	Max Score	Total Score	Query cover	E-value	Identidade	GIPSy	Max Score	Total Score	Query cover	E-value	Identidade
GI 1
GI 2													GI 3	12955	13024	0.97	0.0	1							GI 1	13432	13432	1	0.0	1
GI 3							GI 2	5549	6456	1	0.0	1
GI 4							GI 2	4959	5858	1	0.0	1
GI 5
GI 6													GI 10	4455	4455	1	0.0	1
GI 7													GI 12	2600	2600	1	0.0	1
GI 8													GI 13	996	996	0.62	0.0	1
GI 9
GI 10													GI 14	9790	9790	1	0.0	1
GI 11							GI 3	2622	2622	0.5	0.0	1	GI 17	5339	5339	1	0.0	1
GI 12													GI 23	3211	3211	1	0.0	1							GI 2	2456	2456	0.76	0.0	1
GI 13
GI 14													GI 26	24878	25132	1	0.0	1							GI 3	23446	23475	0.94	0.0	1
GI 15													GI 29	5028	5209	1	0.0	1
GI 16													GI 30	9539	9539	1	0.0	1
GI 17													GI 33	4849	4986	1	0.0	1
GI 18													GI 38	4222	4222	1	0.0	1
GI 19													GI 40	3789	4007	1	0.0	1							GI 4	3778	3922	1	0.0	1
GI 20													GI 40	2887	2887	1	0.0	1							GI 5	2867	2867	1	0.0	1
GI 21													GI 40	15208	15270	1	0.0	1							GI 6	15194	15194	1	0.0	1
GI 22													GI 41	1954	1954	1	0.0	1
GI 23													GI 43	4333	4333	1	0.0	1
GI 24													GI 44	2940	3348	1	0.0	1
GI 25													GI 44	2033	2033	1	0.0	1							GI 7	2026	2050	1	0.0	1
GI 26							GI 10	2976	2976	0.58	0.0	1	GI 45	3560	4069	0.83	0.0	1
GI 27													GI 54	4756	4801	1	0.0	1							GI 8	2824	2824	0.59	0.0	1
GI 28													GI 58	2890	3061	1	0.0	1
GI 29													GI 59	15996	16133	1	0.0	1							GI 9	15984	16042	1	0.0	1
GI 30													GI 60	6121	6193	1	0.0	1							GI 10	6083	6083	1	0.0	1
GI 31
GI 32
GI 33													GI 70	4562	4675	1	0.0	1
GI 34													GI 71	1783	1817	1	0.0	1
GI 35
GI 36													GI 74	2693	2693	1	0.0	1
GI 37													GI 76	3499	3499	1	0.0	1							GI 12	3359	3359	0.96	0.0	1
GI 38
GI 39
GI 40													GI 78	1164	1164	1	0.0	1
	Alien Hunter						IslandViewer4						Predict Bias						Zisland Explorer						GIPSy
GI Hunter	Alien Hunter	Max Score	Total Score	Query cover	E-value	Identidade	IslandViewer	Max Score	Total Score	Query cover	E-value	Identidade	Predict Bias	Max Score	Total Score	Query cover	E-value	Identidade	Zisland	Max Score	Total Score	Query cover	E-value	Identidade	GIPSy	Max Score	Total Score	Query cover	E-value	Identidade
GI 1																			GI 2	18464	18513	0.89	0.0	1
GI 2													GI 35	4372	4372	1	0.0	1
GI 3
GI 4																			GI 6	22972	23000	0.94	0.0	1
GI 5
GI 6																			GI 8	13559	13559	0.74	0.0	1
	Alien Hunter						GI Hunter						Predict Bias						Zisland Explorer						GIPSy
IslandViewer	Alien Hunter	Max Score	Total Score	Query cover	E-value	Identidade	GI Hunter	Max Score	Total Score	Query cover	E-value	Identidade	Predict Bias	Max Score	Total Score	Query cover	E-value	Identidade	Zisland	Max Score	Total Score	Query cover	E-value	Identidade	GIPSy	Max Score	Total Score	Query cover	E-value	Identidade
GI 1	GI 2	2712	2789	1	0.0	1							GI 3	2831	2908	1	0.0	1							GI 1	2712	2789	1	0.0	1
GI 2
GI 3	GI 11	2622	2622	0.92	0.0	1							GI 17	2814	2814	1	0.0	1
GI 4	GI 14	3783	3783	1	0.0	1							GI 26	3793	3793	1	0.0	1							GI 3	3782	3811	1	0.0	1
GI 5	GI 14	6021	6152	1	0.0	1							GI 26	6032	6203	1	0.0	1							GI 3	6013	6168	1	0.0	1
GI 6													GI 27	3945	3945	1	0.0	1
GI 7	GI 15	1175	1175	0.84	0.0	1							GI 29	1394	1394	1	0.0	1
GI 8	GI 21	2765	2765	1	0.0	1							GI 40	2776	2803	1	0.0	1							GI 6	2769	2769	1	0.0	1
GI 9	GI 21	3107	3131	1	0.0	1							GI 40	3110	3110	1	0.0	1							GI 6	3110	3134	1	0.0	1
GI 10	GI 26	2976	2976	1	0.0	1							GI 45	2954	2954	1	0.0	1
GI 11	GI 29	3614	3732	1	0.0	1							GI 59	3623	3715	1	0.0	1							GI 9	3614	3731	1	0.0	1
GI 12	GI 29	1890	1942	0.5	0.0	1							GI 59	3761	3814	1	0.0	1							GI 9	3758	3834	1	0.0	1
GI 13													GI 65	1490	1490	1	0.0	1
	Alien Hunter						GI Hunter						IslandViewer4						Zisland Explorer						GIPSy
Predict Bias	Alien Hunter	Max Score	Total Score	Query cover	E-value	Identidade	GI Hunter	Max Score	Total Score	Query cover	E-value	Identidade	IslandViewer	Max Score	Total Score	Query cover	E-value	Identidade	Zisland	Max Score	Total Score	Query cover	E-value	Identidade	GIPSy	Max Score	Total Score	Query cover	E-value	Identidade
GI 1
GI 2
GI 3
GI 4
GI 5
GI 6
GI 7
GI 8
GI 9
GI 10
GI 11
GI 12
GI 13
GI 14
GI 15
GI 16
GI 17
GI 18																			GI 1	9721	9782	0.73	0.0	1
GI 19
GI 20
GI 21
GI 22
GI 23
GI 24
GI 25
GI 26	GI 14	24878	25155	0.82	0.0	1																			GI 3	25107	25410	0.82	0.0	1
GI 27													GI 6	3945	3945	0.68	0.0	1
GI 28
GI 29	GI 15	5028	5176	0.52	0.0	1
GI 30	GI 16	9539	9539	0.58	0.0	1
GI 31
GI 32
GI 33
GI 34
GI 35
GI 36
GI 37
GI 38
GI 39
GI 40
GI 41
GI 42
GI 43
GI 44																									GI 7	22278	22711	0.66	0.0	1
GI 45	GI 26	3560	4065	0.56	0.0	1
GI 46
GI 47
GI 48
GI 49
GI 50
GI 51
GI 52
GI 53
GI 54
GI 55
GI 56
GI 57
GI 58
GI 59	GI 29	15996	16129	0.52	0.0	1																			GI 9	17874	17953	0.58	0.0	1
GI 60
GI 61
GI 62
GI 63
GI 64
GI 65
GI 66
GI 67
GI 68
GI 69
GI 70
GI 71
GI 72
GI 73
GI 74
GI 75
GI 76
GI 77
GI 78
	Alien Hunter						GI Hunter						IslandViewer4						Predict Bias						GIPSy
Zisland	Alien Hunter	Max Score	Total Score	Query cover	E-value	Identidade	GI Hunter	Max Score	Total Score	Query cover	E-value	Identidade	IslandViewer	Max Score	Total Score	Query cover	E-value	Identidade	Predict Bias	Max Score	Total Score	Query cover	E-value	Identidade	GIPSy	Max Score	Total Score	Query cover	E-value	Identidade
GI 1																			GI 18	9721	9786	0.53	0.0	1
GI 2							GI 1	18464	18539	0.94	0.0	1
GI 3
GI 4																			GI 34	5288	5288	0.59	0.0	1
GI 5
GI 6							GI 4	22972	22972	0.93	0.0	1
GI 7
GI 8							GI 6	13559	13559	1	0.0	1
	Alien Hunter						GI Hunter						IslandViewer4						Predict Bias						Zisland Explorer
GIPSy	Alien Hunter	Max Score	Total Score	Query cover	E-value	Identidade	GI Hunter	Max Score	Total Score	Query cover	E-value	Identidade	IslandViewer	Max Score	Total Score	Query cover	E-value	Identidade	Predict Bias	Max Score	Total Score	Query cover	E-value	Identidade	Zisland	Max Score	Total Score	Query cover	E-value	Identidade
GI 1	GI 2	13432	13432	1	0.0	1													GI 3	12955	13024	0.97	0.0	1
GI 2	GI 12	2456	2456	0.66	0.0	1													GI 23	3690	3690	1	0.0	1
GI 3	GI 14	23446	23475	0.84	0.0	1													GI 26	25107	25327	0.9	0.0	1
GI 4	GI 19	3778	3922	0.79	0.0	1													GI 40	5376	5425	1	0.0	1
GI 5	GI 20	2867	2867	0.81	0.0	1													GI 40	3576	3576	1	0.0	1
GI 6	GI 21	15194	15194	0.88	0.0	1													GI 40	17113	17175	1	0.0	1
GI 7																			GI 44	22278	22697	1	0.0	1
GI 8	GI 27	2824	2824	1	0.0	1													GI 54	2833	2905	1	0.0	1
GI 9	GI 29	15984	16038	0.89	0.0	1													GI 59	17874	17953	1	0.0	1
GI 10	GI 30	6083	6083	1	0.0	1													GI 60	6121	6193	1	0.0	1
GI 11
GI 12	GI 37	3359	3359	1	0.0	1													GI 76	3365	3365	1	0.0	1

## Sheet: P. aeruginosa PAO1
Supplementary table 3 – BLASTp of the predicted results (Predictors all vs. All)
* Each tab corresponds to a one organism
** Each predicted GI corresponds to a number, relating to the GI number of the other predictor when compared. For example Alien Hunter (GI 3) corresponds to (GI 2) of IslandViewer4
	GI Hunter						IslandViewer4						Predict Bias						Zisland Explorer						GIPSy
Alien Hunter	GI Hunter	Max Score	Total Score	Query cover	E-value	Identidade	IslandViewer	Max Score	Total Score	Query cover	E-value	Identidade	Predict Bias	Max Score	Total Score	Query cover	E-value	Identidade	Zisland	Max Score	Total Score	Query cover	E-value	Identidade	GIPSy	Max Score	Total Score	Query cover	E-value	Identidade
GI 1													GI 1	3307	3429	0.97	0.0	1
GI 2
GI 3							GI 2	3861	4038	1	0.0	1	GI 4	3864	3864	1	0.0	1
GI 4							GI 2	1228	1687	1	0.0	1	GI 5	1219	1219	1	0.0	1
GI 5
GI 6
GI 7
GI 8	GI 7	19993	19993	0.92	0.0	1
GI 9													GI 18	2900	2900	0.96	0.0	1
GI 10
GI 11													GI 24	2824	3204	1	0.0	1
GI 12							GI 6	13523	13523	0.98	0.0	1	GI 26	13754	13754	1	0.0	1							GI 2	8036	8093	0.6	0.0	1
GI 13																			GI 4	1675	1675	1	0.0	1
GI 14													GI 33	6589	6589	1	0.0	1	GI 4	6591	6617	1	0.0	1	GI 3	6155	6155	0.93	0.0	1
GI 15							GI 8	10862	10999	0.93	0.0	1	GI 37	11857	11857	1	0.0	1
GI 16													GI 41	4754	4754	1	0.0	1							GI 4	4756	4756	1	0.0	1
GI 17							GI 11	3322	3322	0.54	0.0	1	GI 42	6064	6064	1	0.0	1							GI 5	4296	4296	0.7	0.0	1
GI 18													GI 43	2112	2112	1	0.0	1
GI 19
GI 20
GI 21													GI 45	4765	9531	1	0.0	1
GI 22													GI 46	5231	5294	1	0.0	1
GI 23													GI 52	4813	4813	1	0.0	1
GI 24							GI 17	9309	9309	0.83	0.0	1	GI 55	11180	11208	1	0.0	1							GI 6	11161	11161	1	0.0	1
GI 25							GI 18	5304	5304	0.9	0.0	1	GI 55	3747	3747	0.64	0.0	1
GI 26
GI 27							GI 22	7884	7884	1	0.0	1	GI 62	7888	7930	1	0.0	1
GI 28													GI 62	3494	3521	0.77	0.0	1
GI 29													GI 63	3104	3104	1	0.0	1
GI 30													GI 64	4770	4770	1	0.0	1
GI 31													GI 64	1571	1571	0.82	0.0	1
GI 32
GI 33
GI 34													GI 67	4749	4749	1	0.0	1
GI 35							GI 23	2806	2806	0.68	0.0	1
GI 36
	Alien Hunter						IslandViewer4						Predict Bias						Zisland Explore						GIPSy
GI Hunter	Alien Hunter	Max Score	Total Score	Query cover	E-value	Identidade	IslandViewer	Max Score	Total Score	Query cover	E-value	Identidade	Predict Bias	Max Score	Total Score	Query cover	E-value	Identidade	Zisland	Max Score	Total Score	Query cover	E-value	Identidade	GIPSy	Max Score	Total Score	Query cover	E-value	Identidade
GI 1							GI 1	11814	12853	1	0.0	1
GI 2							GI 2	36290	37932	1	0.0	1							GI 1	29308	29502	0.8	0.0	1
GI 3							GI 2	17840	20160	1	0.0	1	GI 8	17793	17886	1	0.0	1
GI 4							GI 2	3860	5701	1	0.0	1
GI 5																			GI 2	9486	9514	1	0.0	1
GI 6
GI 7	GI 8	19993	19993	0.93	0.0	1
GI 8
GI 9													GI 23	5813	15661	1	0.0	1
GI 10
GI 11													GI 38	6239	6239	0.54	0.0	1	GI 5	9498	9498	0.82	0.0	1
GI 12
	Alien Hunter						GI Hunter						Predict Bias						Zisland Explorer						GIPSy
IslandViewer	Alien Hunter	Max Score	Total Score	Query cover	E-value	Identidade	GI Hunter	Max Score	Total Score	Query cover	E-value	Identidade	Predict Bias	Max Score	Total Score	Query cover	E-value	Identidade	Zisland	Max Score	Total Score	Query cover	E-value	Identidade	GIPSy	Max Score	Total Score	Query cover	E-value	Identidade
GI 1
GI 2
GI 3
GI 4
GI 5
GI 6	GI 12	13523	13523	0.87	0.0	1							GI 26	15503	15503	1	0.0	1							GI 2	8043	8101	0.53	0.0	1
GI 7
GI 8	GI 15	10862	10999	1	0.0	1							GI 37	10884	11019	1	0.0	1
GI 9													GI 40	3910	4246	1	0.0	1
GI 10													GI 40	4505	4813	1	0.0	1
GI 11	GI 17	3322	3322	0.86	0.0	1							GI 42	3825	3825	1	0.0	1							GI 5	3319	3319	0.86	0.0	1
GI 12													GI 42	1937	1967	0.73	0.0	1
GI 13
GI 14
GI 15													GI 48	9381	9381	1	0.0	1
GI 16	GI 24	7377	7377	0.97	0.0	1							GI 55	7568	7568	1	0.0	1							GI 6	7377	7377	0.97	0.0	1
GI 17	GI 24	9309	9309	1	0.0	1							GI 55	9341	9341	1	0.0	1							GI 6	9309	9309	1	0.0	1
GI 18	GI 25	5304	5304	0.62	0.0	1							GI 55	6931	6931	0.81	0.0	1
GI 19	GI 25	3241	3268	1	0.0	1							GI 55	3246	3272	1	0.0	1
GI 20	GI 25	3241	3268	1	0.0	1							GI 55	3246	3272	1	0.0	1
GI 21
GI 22	GI 27	7884	7884	0.88	0.0	1							GI 62	8965	9007	1	0.0	1
GI 23	GI 35	2806	2806	1	0.0	1
	Alien Hunter						GI Hunter						IslandViewer4						Zisland Explorer						GIPSy
Predict Bias	Alien Hunter	Max Score	Total Score	Query cover	E-value	Identidade	GI Hunter	Max Score	Total Score	Query cover	E-value	Identidade	IslandViewer	Max Score	Total Score	Query cover	E-value	Identidade	Zisland	Max Score	Total Score	Query cover	E-value	Identidade	GIPSy	Max Score	Total Score	Query cover	E-value	Identidade
GI 1	GI 1	3307	3434	0.51	0.0	1
GI 2													GI 2	5111	6015	1	0.0	1
GI 3													GI 2	14390	16847	1	0.0	1
GI 4													GI 2	12191	13903	1	0.0	1
GI 5													GI 2	13872	18030	1	0.0	1
GI 6													GI 2	3076	3311	1	0.0	1
GI 7													GI 2	10922	13253	1	0.0	1
GI 8													GI 2	28622	35127	1	0.0	1
GI 9													GI 2	6463	7030	1	0.0	1
GI 10
GI 11																			GI 2	6818	7057	1	0.0	1
GI 12
GI 13
GI 14
GI 15
GI 16
GI 17
GI 18	GI 9	2900	2900	0.7	0.0	1
GI 19
GI 20
GI 21
GI 22
GI 23							GI 9	5813	15601	0.65	0.0	1
GI 24
GI 25
GI 26	GI 12	13754	13754	0.64	0.0	1							GI 6	15503	15503	0.72	0.0	1
GI 27
GI 28
GI 29
GI 30
GI 31
GI 32																			GI 4	9376	9411	1	0.0	1
GI 33																			GI 4	12768	12768	0.88	0.0	1	GI 3	7025	7025	0.5	0.0	1
GI 34
GI 35
GI 36
GI 37
GI 38							GI 11	6239	6239	0.78	0.0	1
GI 39
GI 40
GI 41
GI 42
GI 43
GI 44
GI 45
GI 46	GI 22	5231	5319	0.55	0.0	1
GI 47
GI 48													GI 15	9381	9381	0.63	0.0	1
GI 49
GI 50
GI 51
GI 52	GI 23	4813	4813	0.55	0.0	1
GI 53
GI 54
GI 55
GI 56
GI 57
GI 58
GI 59
GI 60
GI 61
GI 62
GI 63
GI 64
GI 65
GI 66
GI 67	GI 34	4749	4749	0.58	0.0	1
GI 68
GI 69
GI 70
GI 71
GI 72
GI 73
	Alien Hunter						GI Hunter						IslandViewer4						Predict Bias						GIPSy
Zisland	Alien Hunter	Max Score	Total Score	Query cover	E-value	Identidade	GI Hunter	Max Score	Total Score	Query cover	E-value	Identidade	IslandViewer	Max Score	Total Score	Query cover	E-value	Identidade	Predict Bias	Max Score	Total Score	Query cover	E-value	Identidade	GIPSy	Max Score	Total Score	Query cover	E-value	Identidade
GI 1													GI 2	68817	76759	1	0.0	1
GI 2
GI 3	GI 8	7673	7700	0.7	0.0	1	GI 7	9065	9091	0.82	0.0	1
GI 4
GI 5							GI 11	9498	9498	1	0.0	1
GI 6
	Alien Hunter						GI Hunter						IslandViewer4						Predict Bias						Zisland Explorer
GIPSy	Alien Hunter	Max Score	Total Score	Query cover	E-value	Identidade	GI Hunter	Max Score	Total Score	Query cover	E-value	Identidade	IslandViewer	Max Score	Total Score	Query cover	E-value	Identidade	Predict Bias	Max Score	Total Score	Query cover	E-value	Identidade	Zisland	Max Score	Total Score	Query cover	E-value	Identidade
GI 1
GI 2	GI 12	8036	8093	1	0.0	1							GI 6	8043	8100	1	0.0	1	GI 26	8048	8105	1	0.0	1
GI 3	GI 14	6155	6155	0.86	0.0	1													GI 33	7025	7025	1	0.0	1	GI 4	7022	7048	1	0.0	1
GI 4																			GI 41	7857	7857	0.72	0.0	1
GI 5	GI 17	4296	4296	1	0.0	1							GI 11	3319	3319	0.77	0.0	1	GI 42	4286	4286	1	0.0	1
GI 6	GI 24	11161	11161	1	0.0	1							GI 16	7377	7377	0.65	0.0	1	GI 55	11180	11208	1	0.0	1
GI 7	GI 27	3812	3812	1	0.0	1							GI 22	3804	3804	1	0.0	1	GI 62	3806	3806	1	0.0	1

## Sheet: V. cholerae chr I
Supplementary table 3 – BLASTp of the predicted results (Predictors all vs. All)
* Each tab corresponds to a one organism
** Each predicted GI corresponds to a number, relating to the GI number of the other predictor when compared. For example Alien Hunter (GI 3) corresponds to (GI 2) of IslandViewer4
	GI Hunter						IslandViewer4						Predict Bias						Zisland Explorer						GIPSy
Alien Hunter	GI Hunter	Max Score	Total Score	Query cover	E-value	Identidade	IslandViewer	Max Score	Total Score	Query cover	E-value	Identidade	Predict Bias	Max Score	Total Score	Query cover	E-value	Identidade	Zisland	Max Score	Total Score	Query cover	E-value	Identidade	GIPSy	Max Score	Total Score	Query cover	E-value	Identidade
GI 1
GI 2
GI 3
GI 4
GI 5													GI 6	2208	2208	1	0.0	1
GI 6													GI 12	9862	9926	1	0.0	1
GI 7													GI 12	7780	7780	1	0.0	1
GI 8													Gi 12	7302	7355	1	0.0	1
GI 9
GI 10
GI 11													GI 14	3779	4156	1	0.0	1
GI 12													GI 14	3249	3475	1	0.0	1
GI 13							GI 7	2972	2972	0.87	0.0	1
GI 14													GI 18	2505	2505	1	0.0	1
GI 15													GI 19	4739	4739	1	0.0	1
GI 16							GI 9	13317	13317	0.9	0.0	1	GI 20	14703	14703	1	0.0	1
GI 17							GI 11	12762	12762	1	0.0	1	GI 23	11445	11445	0.89	0.0	1							GI 2	5680	6071	0.53	0.0	1
GI 18	GI 8	905	905	1	0.0	1
GI 19
GI 20
GI 21
GI 22							GI 14	10341	10369	0.79	0.0	1
GI 23							GI 16	8699	8699	1	0.0	1
GI 24
	Alien Hunter						IslandViewer4						Predict Bias						Zisland Explorer						GIPSy
GI Hunter	Alien Hunter	Max Score	Total Score	Query cover	E-value	Identidade	IslandViewer	Max Score	Total Score	Query cover	E-value	Identidade	Predict Bias	Max Score	Total Score	Query cover	E-value	Identidade	Zisland	Max Score	Total Score	Query cover	E-value	Identidade	GIPSy	Max Score	Total Score	Query cover	E-value	Identidade
GI 1																			GI 1	8637	8637	0.69	0.0	1
GI 2													GI 4	4150	4150	0.87	0.0	1
GI 3
GI 4																			GI 2	17191	17191	0.87	0.0	1
GI 5																			GI 3	22102	22177	0.75	0.0	1
GI 6
GI 7
GI 8
	Alien Hunter						GI Hunter						Predict Bias						Zisland Explorer						GIPSy
IslandViewer	Alien Hunter	Max Score	Total Score	Query cover	E-value	Identidade	GI Hunter	Max Score	Total Score	Query cover	E-value	Identidade	Predict Bias	Max Score	Total Score	Query cover	E-value	Identidade	Zisland	Max Score	Total Score	Query cover	E-value	Identidade	GIPSy	Max Score	Total Score	Query cover	E-value	Identidade
GI 1							GI 5	8660	8660	1	0.0	1	GI 10	7369	7369	0.85	0.0	1	GI 3	8664	8664	1	0.0	1
GI 2	GI 6	4522	4586	0.92	0.0	1							GI 12	4994	5058	1	0.0	1
GI 3	GI 6	3727	3791	0.91	0.0	1							GI 12	4195	4260	1	0.0	1
GI 4	GI 7	2735	2735	1	0.0	1							GI 12	2749	2749	1	0.0	1
GI 5	GI 8	3786	3786	1	0.0	1							GI 12	3781	3781	1	0.0	1
GI 6	GI 11	2055	2055	1	0.0	1							GI 14	2060	2440	1	0.0	1							GI 1	1234	1234	0.59	0.0	1
GI 7	GI 13	2972	2972	1	0.0	1
GI 8	GI 16	12435	12435	0.91	0.0	1							GI 20	13686	13686	1	0.0	1
GI 9	GI 16	13317	13317	1	0.0	1							GI 20	13325	13325	1	0.0	1
GI 10	GI 16	917	945	1	0.0	1							GI 20	916	943	1	0.0	1
GI 11	GI 17	12762	12762	0.71	0.0	1							GI 23	14528	14528	0.81	0.0	1
GI 12	GI 17	4623	4623	1	0.0	1							GI 23	4621	4621	1	0.0	1
GI 13	GI 17	5285	5285	1	0.0	1							Gi 23	3964	3964	0.74	0.0	1
GI 14	GI 22	10341	10341	1	0.0	1
GI 15	GI 23	8699	8699	1	0.0	1
GI 16	Gi 23	8699	8699	1	0.0	1
	Alien Hunter						GI Hunter						IslandViewer						Zisland Explorer						GIPSy
Predict Bias	Alien Hunter	Max Score	Total Score	Query cover	E-value	Identidade	GI Hunter	Max Score	Total Score	Query cover	E-value	Identidade	IslandViewer	Max Score	Total Score	Query cover	E-value	Identidade	Zisland	Max Score	Total Score	Query cover	E-value	Identidade	GIPSy	Max Score	Total Score	Query cover	E-value	Identidade
GI 1
GI 2
GI 3
GI 4							GI 2	4150	4150	0.53	0.0	1
GI 5
GI 6
GI 7
GI 8
GI 9
GI 10							GI 5	7659	7659	1	0.0	1	GI 1	7369	7369	0.96	0.0	1	GI 3	7663	7663	1	0.0	1
GI 11
GI 12
GI 13
GI 14
GI 15
GI 16
GI 17
GI 18
GI 19
GI 20	GI 16	14703	14703	0.88	0.0	1							GI 8	13686	13686	0.81	0.0	1
GI 21
GI 22
GI 23	GI 17	11445	11445	0.77	0.0	1							GI 11	14528	14528	0.98	0.0	1
GI 24
GI 25
GI 26
	Alien Hunter						GI Hunter						IslandViewer4						Predict Bias						GIPSy
Zisland	Alien Hunter	Max Score	Total Score	Query cover	E-value	Identidade	GI Hunter	Max Score	Total Score	Query cover	E-value	Identidade	IslandViewer	Max Score	Total Score	Query cover	E-value	Identidade	Predict Bias	Max Score	Total Score	Query cover	E-value	Identidade	GIPSy	Max Score	Total Score	Query cover	E-value	Identidade
GI 1							GI 1	8637	8637	1	0.0	1
GI 2							GI 4	17191	17191	0.94	0.0	1
GI 3							GI 3	22169	22169	1	0.0	1
	Alien Hunter						GI Hunter						IslandViewer4						Predict Bias						Zisland Explorer
GIPSy	Alien Hunter	Max Score	Total Score	Query cover	E-value	Identidade	GI Hunter	Max Score	Total Score	Query cover	E-value	Identidade	IslandViewer	Max Score	Total Score	Query cover	E-value	Identidade	Predict Bias	Max Score	Total Score	Query cover	E-value	Identidade	Zisland	Max Score	Total Score	Query cover	E-value	Identidade
GI 1																			GI 14	3006	5161	1	0.0	1
GI 2	GI 17	5680	6058	1	0.0	1							GI 11	5670	6048	1	0.0	1	GI 23	5679	6057	1	0.0	1

## Sheet: V. cholerae chr II
Supplementary table 3 – BLASTp of the predicted results (Predictors all vs. All)
* Each tab corresponds to a one organism
** Each predicted GI corresponds to a number, relating to the GI number of the other predictor when compared. For example Alien Hunter (GI 3) corresponds to (GI 2) of IslandViewer4
	GI Hunter						IslandViewer4						Predict Bias						Zisland Explorer						GIPSy
Alien Hunter	GI Hunter	Max Score	Total Score	Query cover	E-value	Identidade	IslandViewer	Max Score	Total Score	Query cover	E-value	Identidade	Predict Bias	Max Score	Total Score	Query cover	E-value	Identidade	Zisland	Max Score	Total Score	Query cover	E-value	Identidade	GIPSy	Max Score	Total Score	Query cover	E-value	Identidade
GI 1													GI 2	5330	5330	0.72	0.0	1
GI 2							GI 1	3933	3933	1	0.0	1	GI 3	3921	3921	1	0.0	1
GI 3
GI 4	GI 4	3917	3917	1	0.0	1	GI 2	3847	3847	0.98	0.0	1	GI 4	3930	3930	1	0.0	1	GI 1	3933	3933	1	0.0	1
GI 5													GI 6	566	566	1	0.0	1	GI 1	575	575	1	0.0	1
GI 6													GI 7	3760	3760	1	0.0	1
GI 7													GI 8	1596	1596	1	0.0	1
GI 8
GI 9							GI 4	6934	11607	1	0.0	1	GI 9	7559	12262	1	0.0	1
GI 10							GI 4	20866	35911	1	0.0	1	GI 9	20830	35864	1	0.0	1
GI 11							GI 4	5302	9215	1	0.0	1	GI 9	5301	9824	1	0.0	1
GI 12	GI 12	21294	21294	1	0.0	1	GI 4	21293	36690	1	0.0	1	GI 9	21300	36698	1	0.0	1
GI 13													GI 10	4567	4567	0.84	0.0	1
GI 14							GI 7	5639	5639	1	0.0	1	GI 11	3944	3944	0.69	0.0	1
GI 15													GI 12	2362	2362	1	0.0	1
GI 16
GI 17
	Alien Hunter						IslandViewer4						Predict Bias						Zisland Explorer						GIPSy
GI Hunter	Alien Hunter	Max Score	Total Score	Query cover	E-value	Identidade	IslandViewer	Max Score	Total Score	Query cover	E-value	Identidade	Predict Bias	Max Score	Total Score	Query cover	E-value	Identidade	Zisland	Max Score	Total Score	Query cover	E-value	Identidade	GIPSy	Max Score	Total Score	Query cover	E-value	Identidade
GI 1
GI 2
GI 3	GI 10	5148	6505	1	0.0	1	GI 4	5154	9566	1	0.0	1	GI 9	5155	9572	1	0.0	1
GI 4	GI 12	4690	6353	1	0.0	1	GI 4	4689	10269	1	0.0	1	GI 4	4688	10272	1	0.0	1
GI 5
	Alien Hunter						GI Hunter						Predict Bias						Zisland Explorer						GIPSy
IslandViewer	Alien Hunter	Max Score	Total Score	Query cover	E-value	Identidade	GI Hunter	Max Score	Total Score	Query cover	E-value	Identidade	Predict Bias	Max Score	Total Score	Query cover	E-value	Identidade	Zisland	Max Score	Total Score	Query cover	E-value	Identidade	GIPSy	Max Score	Total Score	Query cover	E-value	Identidade
GI 1	GI 2	3933	3933	1	0.0	1							GI 3	3921	3921	1	0.0	1
GI 2	GI 4	3847	3847	0.82	0.0	1							GI 4	4683	4683	1	0.0	1	GI 1	4685	4685	1	0.0	1
GI 3	GI 4	2988	2988	1	0.0	1							GI 4	2997	2997	1	0.0	1	GI 1	2994	2994	1	0.0	1
GI 4	GI 12	21293	36299	0.57	0.0	1							GI 9	57532	58162	1	0.0	1
GI 5	GI 12	2708	3576	0.52	0.0	1							GI 9	5811	8424	1	0.0	1
GI 6	GI 12	18163	18481	1	0.0	1							GI 9	18177	33767	1	0.0	1
GI 7	GI 14	5639	5639	1	0.0	1							GI 11	3944	3944	0.69	0.0	1
GI 8	GI 14	3820	3820	1	0.0	1							GI 11	3020	3020	0.79	0.0	1
	Alien Hunter						GI Hunter						IslandViewer4						Zisland Explorer						GIPSy
Predict Bias	Alien Hunter	Max Score	Total Score	Query cover	E-value	Identidade	GI Hunter	Max Score	Total Score	Query cover	E-value	Identidade	IslandViewer	Max Score	Total Score	Query cover	E-value	Identidade	Zisland	Max Score	Total Score	Query cover	E-value	Identidade	GIPSy	Max Score	Total Score	Query cover	E-value	Identidade
GI 1
GI 2	GI 1	5330	5330	0.74	0.0	1
GI 3	GI 2	3921	3921	0.84	0.0	1							GI 1	3921	3921	0.84	0.0	1
GI 4																			GI 1	13369	13548	1	0.0	1
GI 5																			GI 1	4617	4670	1	0.0	1
GI 6	GI 5	566	566	0.54	0.0	1													GI 1	1070	1070	1	0.0	1
GI 7
GI 8
GI 9	GI 12	21300	36318	0.53	0.0	1							GI 4	57532	58162	0.94	0.0	1
GI 10
GI 11	GI 14	3944	3944	0.72	0.0	1							GI 7	3944	3944	0.72	0.0	1
GI 12
	Alien Hunter						GI Hunter						IslandViewer4						Predict Bias						GIPSy
Zisland	Alien Hunter	Max Score	Total Score	Query cover	E-value	Identidade	GI Hunter	Max Score	Total Score	Query cover	E-value	Identidade	IslandViewer	Max Score	Total Score	Query cover	E-value	Identidade	Predict Bias	Max Score	Total Score	Query cover	E-value	Identidade	GIPSy	Max Score	Total Score	Query cover	E-value	Identidade
No island was predicted by Zisland Explorer	So similarity
	Alien Hunter						GI Hunter						IslandViewer4						Predict Bias						GIPSy
GIPSy	Alien Hunter	Max Score	Total Score	Query cover	E-value	Identidade	GI Hunter	Max Score	Total Score	Query cover	E-value	Identidade	IslandViewer	Max Score	Total Score	Query cover	E-value	Identidade	Predict Bias	Max Score	Total Score	Query cover	E-value	Identidade	Zisland	Max Score	Total Score	Query cover	E-value	Identidade
No island was predicted by GIPSy
